# Supplementary material for: Game Birds Can Act as Intermediaries of Virulent Genotype VII Avian Orthoavulavirus-1 between Wild Birds and Domestic Poultry
Source: Viruses. 2023 Feb 14;15(2):536. doi: 10.3390/v15020536 (PMC9968179; doi:10.3390/v15020536)
Supplement: Supplementary file 1 [file viruses-15-00536-s001.zip]

Archive with 1 entries (1 files):
- viruses-2210149-supplementary.pdf
